# Supplementary material for: Enhancing Erythropoiesis by a Phytoestrogen Diarylheptanoid from Curcuma comosa
Source: Biomedicines. 2022 Jun 16;10(6):1427. doi: 10.3390/biomedicines10061427 (PMC9219836; doi:10.3390/biomedicines10061427)
Supplement: Supplementary file 1 [file biomedicines-10-01427-s001.zip]

Archive with 1 entries (1 files):
- biomedicines-1738355-supplementary.pdf
